# Supplementary material for: Mouse T cell priming is enhanced by maturation-dependent stiffening of the dendritic cell cortex
Source: eLife. 2020 Jul 27;9:e55995. doi: 10.7554/eLife.55995 (PMC7417170; doi:10.7554/eLife.55995)
Supplement: Figure 3—figure supplement 1—source data 1. [file elife-55995-fig3-figsupp1-data1.xlsx]

## Sheet: Sheet1
Hydrogel Stiffness kPa
2 kPa	8 kPa	25 kPa
3.335	7.345	17.5
3.325	5.91	18
3.275	8	17.75
3.325	6.8	19.05
4.44	5.17	19.3
3.1	9.12	15.2
3.35	9.56	20.4
3.23	8.84	17
3.42	9.16	17.9
1.93
1.99
2
1.68
