# Supplementary material for: Mouse T cell priming is enhanced by maturation-dependent stiffening of the dendritic cell cortex
Source: eLife. 2020 Jul 27;9:e55995. doi: 10.7554/eLife.55995 (PMC7417170; doi:10.7554/eLife.55995)
Supplement: Figure 3—figure supplement 2—source data 1. [file elife-55995-fig3-figsupp2-data1.xlsx]

## Sheet: MFI
	1ug/mL pMHC-II		Uncoated Hydrogels		Coated, unstained Hydrogels
Stiffness (kPa)	MFI Well 1	MFI Well 2	MFI Well 1	MFI Well 2	MFI Well 1	MFI Well 2
2	246.214	228.801	47.786	47.707	46.584	44.835
4	206.627	213.744	49.294	48	46.518	42.94
8	142.452	144.677	48.524	43.904	43.905	47.819
12	132.875	157.693	44.324	45.696	46.646	43.663
25	167.312	196.607	50.667	51.965	48.168	50.813
